# Supplementary material for: Evolution and Expression of the Meprin and TRAF Homology Domain-Containing Gene Family in Solanaceae
Source: Int J Mol Sci. 2023 May 15;24(10):8782. doi: 10.3390/ijms24108782 (PMC10218331; doi:10.3390/ijms24108782)
Supplement: Supplementary file 1 [file ijms-24-08782-s001.zip]

Archive with 6 entries (6 files):
- Figure S1. Expression patterns ofof SlMATH and StMATH genes.pdf
- Table S1. Identification and domain analysis of MATH members from eight plant species.xlsx
- Table S2. Characteristics of 58 Solanaceae MATH genes.xlsx
- Table S3. Solanaceae MATH gene duplications.xlsx
- Table S4. CaMATH genes regulation upon stress and phytohormones.xlsx
- Table S5. List of primers used for qRT-PCR analysis.xlsx
