# Supplementary material for: Evolution and Expression of the Meprin and TRAF Homology Domain-Containing Gene Family in Solanaceae
Source: Int J Mol Sci. 2023 May 15;24(10):8782. doi: 10.3390/ijms24108782 (PMC10218331; doi:10.3390/ijms24108782)
Supplement: Supplementary file 1 [file ijms-24-08782-s001.zip › Table S1. Identification and domain analysis of MATH members from eight plant species.xlsx]

## Sheet: Sheet1
Gene	NewName	Species	Domain
transcript:AT1G31390.1	AT1G31390	At	1M
transcript:AT1G31400.1	AT1G31400	At	1M
transcript:AT2G01790.1	AT2G01790	At	1M
transcript:AT2G05420.1	AT2G05420	At	1M
transcript:AT2G42460.1	AT2G42460	At	1M
transcript:AT2G42470.1	AT2G42470	At	1M
transcript:AT2G42480.1	AT2G42480	At	1M
transcript:AT3G27040.1	AT3G27040	At	1M
transcript:AT3G29580.1	AT3G29580	At	1M
transcript:AT3G44790.1	AT3G44790	At	1M
transcript:AT3G44800.1	AT3G44800	At	1M
transcript:AT3G58200.1	AT3G58200	At	1M
transcript:AT3G58210.1	AT3G58210	At	1M
transcript:AT3G58220.2	AT3G58220	At	1M
transcript:AT3G58240.1	AT3G58240	At	1M
transcript:AT3G58250.1	AT3G58250	At	1M
transcript:AT3G58260.1	AT3G58260	At	1M
transcript:AT3G58270.1	AT3G58270	At	1M
transcript:AT3G58290.1	AT3G58290	At	1M
transcript:AT3G58340.1	AT3G58340	At	1M
transcript:AT3G58350.1	AT3G58350	At	1M
transcript:AT3G58360.1	AT3G58360	At	1M
transcript:AT3G58380.1	AT3G58380	At	1M
transcript:AT3G58410.1	AT3G58410	At	1M
transcript:AT3G58420.1	AT3G58420	At	1M
transcript:AT3G58440.1	AT3G58440	At	1M
transcript:AT3G58430.1	AT3G58430	At	2M
transcript:AT1G04300.1	AT1G04300	At	1M
transcript:AT5G43560.1	AT5G43560	At	1M
transcript:AT5G52330.1	AT5G52330	At	1M
transcript:AT3G11910.2	AT3G11910	At	1M-USP7
transcript:AT5G06600.1	AT5G06600	At	1M-USP7
transcript:AT2G39760.1	AT2G39760	At	1M+1BTB
transcript:AT3G03740.1	AT3G03740	At	1M+1BTB
transcript:AT3G06190.1	AT3G06190	At	1M+1BTB
transcript:AT3G43700.1	AT3G43700	At	1M+1BTB
transcript:AT5G19000.1	AT5G19000	At	1M+1BTB
transcript:AT5G21010.1	AT5G21010	At	1M+1BTB
transcript:AT2G25320.1	AT2G25320	At	4M
transcript:AT2G25330.1	AT2G25330	At	4M
transcript:AT1G65050.1	AT1G65050	At	1M
transcript:AT1G65370.1	AT1G65370	At	1M
transcript:AT1G69660.1	AT1G69660	At	1M
transcript:AT1G58270.1	AT1G58270	At	2M
transcript:AT1G65150.1	AT1G65150	At	2M
transcript:AT1G69650.1	AT1G69650	At	2M
transcript:AT2G04170.1	AT2G04170	At	2M
transcript:AT2G04190.1	AT2G04190	At	2M
transcript:AT2G15710.1	AT2G15710	At	2M
transcript:AT2G32870.1	AT2G32870	At	2M
transcript:AT2G32880.1	AT2G32880	At	2M
transcript:AT3G17380.1	AT3G17380	At	2M
transcript:AT3G20360.1	AT3G20360	At	2M
transcript:AT3G20370.1	AT3G20370	At	2M
transcript:AT3G20380.1	AT3G20380	At	2M
transcript:AT3G22080.1	AT3G22080	At	2M
transcript:AT3G28220.1	AT3G28220	At	2M
transcript:AT4G00780.1	AT4G00780	At	2M
transcript:AT4G01390.1	AT4G01390	At	2M
transcript:AT4G09770.2	AT4G09770	At	2M
transcript:AT4G09780.1	AT4G09780	At	2M
transcript:AT5G26260.1	AT5G26260	At	2M
transcript:AT5G26280.1	AT5G26280	At	2M
transcript:AT5G26290.1	AT5G26290	At	2M
transcript:AT5G26300.1	AT5G26300	At	2M
transcript:AT5G26320.1	AT5G26320	At	2M
transcript:AT3G46190.1	AT3G46190	At	2M
Capana07g002423	CaMATH19	Ca	1M+1BTB
Capana03g004545	CaMATH08	Ca	1M
Capana04g002848	CaMATH09	Ca	1M
Capana06g002114	CaMATH16	Ca	1M
Capana07g001470	CaMATH18	Ca	1M-USP7
Capana05g002436	CaMATH15	Ca	1M-USP7
Capana11g000439	CaMATH20	Ca	1M-USP7
Capana01g003006	CaMATH06	Ca	1M+1BTB
Capana03g003443	CaMATH07	Ca	1M+1BTB
Capana05g002191	CaMATH14	Ca	1M+1BTB
Capana11g000527	CaMATH21	Ca	1M+1BTB
Capana01g001819	CaMATH05	Ca	1M+1BTB
Capana05g000560	CaMATH10	Ca	1M
Capana06g002159	CaMATH17	Ca	4M
Capana00g001656	CaMATH02	Ca	1M
Capana05g000743	CaMATH13	Ca	1M
Capana00g000550	CaMATH01	Ca	2M
Capana00g002339	CaMATH03	Ca	2M
Capana00g002341	CaMATH04	Ca	2M
Capana05g000667	CaMATH11	Ca	2M
Capana05g000691	CaMATH12	Ca	2M
transcript:PNW74497	CrMATH08	Cr	1M
transcript:PNW80935	CrMATH05	Cr	1M+1BTB
transcript:PNW80940	CrMATH06	Cr	1M-USP7
transcript:PNW87974	CrMATH01	Cr	1M
transcript:PNW82241	CrMATH04	Cr	1M
transcript:PNW88293	CrMATH02	Cr	1M+1BTB
transcript:PNW76882	CrMATH07	Cr	1M+1BTB
transcript:PNW84405	CrMATH03	Cr	2M+1BTB
transcript:ABO96153	OlMATH02	Ol	1M
transcript:ABO94654	OlMATH01	Ol	1M-USP7
transcript:ABP01095	OlMATH03	Ol	1M+1BTB
transcript:Pp3c3_18450V3.1	PpMATH05	Pp	1M
transcript:Pp3c4_8610V3.1	PpMATH06	Pp	1M
transcript:Pp3c13_13130V3.3	PpMATH13	Pp	1M
transcript:Pp3c17_710V3.1	PpMATH16	Pp	1M
transcript:Pp3c12_920V3.1	PpMATH12	Pp	1M
transcript:Pp3c17_680V3.1	PpMATH15	Pp	1M
transcript:Pp3c12_900V3.1	PpMATH11	Pp	2M
transcript:Pp3c7_7420V3.1	PpMATH07	Pp	1M-USP7
transcript:Pp3c11_18780V3.2	PpMATH08	Pp	1M-USP7
transcript:Pp3c15_15710V3.1	PpMATH14	Pp	1M-USP7
transcript:Pp3c12_280V3.3	PpMATH09	Pp	1M+1BTB
transcript:Pp3c12_870V3.1	PpMATH10	Pp	1M+1BTB
transcript:Pp3c17_930V3.1	PpMATH17	Pp	1M+1BTB
transcript:Pp3c17_931V3.1	PpMATH18	Pp	1M+1BTB
transcript:Pp3c1_12560V3.2	PpMATH01	Pp	4M
transcript:Pp3c2_25330V3.1	PpMATH02	Pp	4M
transcript:Pp3c2_25350V3.1	PpMATH03	Pp	4M
transcript:Pp3c2_25380V3.2	PpMATH04	Pp	4M
transcript:Solyc05g055100.2.1	SlMATH07	Sl	1M
transcript:Solyc07g065930.3.1	SlMATH12	Sl	1M+1BTB
transcript:Solyc03g005430.3.1	SlMATH03	Sl	1M
transcript:Solyc06g053750.3.1	SlMATH09	Sl	1M
transcript:Solyc09g089560.3.1	SlMATH14	Sl	1M
transcript:Solyc05g055090.3.1	SlMATH06	Sl	1M-USP7
transcript:Solyc06g073820.2.1	SlMATH10	Sl	1M-USP7
transcript:Solyc10g081610.2.1	SlMATH15	Sl	1M-USP7
transcript:Solyc11g006320.2.1	SlMATH16	Sl	1M-USP7
transcript:Solyc11g071700.2.1	SlMATH17	Sl	1M-USP7
transcript:Solyc01g009060.3.1	SlMATH01	Sl	1M+1BTB
transcript:Solyc01g080250.3.1	SlMATH02	Sl	1M+1BTB
transcript:Solyc05g052960.3.1	SlMATH05	Sl	1M+1BTB
transcript:Solyc09g072980.2.1	SlMATH13	Sl	1M+1BTB
transcript:Solyc11g072070.2.1	SlMATH18	Sl	1M+1BTB
transcript:Solyc06g017970.3.1	SlMATH08	Sl	4M
transcript:Solyc07g049520.2.1	SlMATH11	Sl	1M
transcript:Solyc04g008530.2.1	SlMATH04	Sl	2M
55167	SmMATH04	Sm	1M
444302	SmMATH06	Sm	1M-USP7
113245	SmMATH07	Sm	1M-USP7
270271	SmMATH01	Sm	1M+1BTB
267336	SmMATH02	Sm	1M+1BTB
443336	SmMATH05	Sm	1M+1BTB
173767	SmMATH03	Sm	4M
transcript:PGSC0003DMT400057328	StMATH15	St	1M+1BTB
transcript:PGSC0003DMT400042094	StMATH10	St	1M
transcript:PGSC0003DMT400072539	StMATH17	St	1M-USP7
transcript:PGSC0003DMT400007792	StMATH18	St	1M-USP7
transcript:PGSC0003DMT400058456	StMATH01	St	1M+1BTB
transcript:PGSC0003DMT400011115	StMATH03	St	1M+1BTB
transcript:PGSC0003DMT400069942	StMATH09	St	1M+1BTB
transcript:PGSC0003DMT400009802	StMATH16	St	1M+1BTB
transcript:PGSC0003DMT400070468	StMATH19	St	1M+1BTB
transcript:PGSC0003DMT400075830	StMATH06	St	4M
transcript:PGSC0003DMT400022188	StMATH02	St	2M
transcript:PGSC0003DMT400092776	StMATH05	St	2M
transcript:PGSC0003DMT400087617	StMATH07	St	2M
transcript:PGSC0003DMT400075825	StMATH08	St	2M
transcript:PGSC0003DMT400001816	StMATH11	St	2M
transcript:PGSC0003DMT400016438	StMATH13	St	2M
transcript:PGSC0003DMT400092154	StMATH14	St	2M
transcript:PGSC0003DMT400091007	StMATH04	St	3M
transcript:PGSC0003DMT400001814	StMATH12	St	3M
