# Supplementary material for: Evolution and Expression of the Meprin and TRAF Homology Domain-Containing Gene Family in Solanaceae
Source: Int J Mol Sci. 2023 May 15;24(10):8782. doi: 10.3390/ijms24108782 (PMC10218331; doi:10.3390/ijms24108782)
Supplement: Supplementary file 1 [file ijms-24-08782-s001.zip › Table S2. Characteristics of 58 Solanaceae MATH genes.xlsx]

## Sheet: Sheet1
Gene name	Protein ID	Amino acids (aa)	Mw (Da)	PI	Subcellular localization
Solanum lycopersicum
SlMATH1	Solyc01g009060.3.1	405	44962.8	5.98	Nucleus
SlMATH2	Solyc01g080250.3.1	407	45196.6	6.02	Cell membrane
SlMATH3	Solyc03g005430.3.1	1149	126847	6.27	Nucleus
SlMATH4	Solyc04g008530.2.1	248	28544.4	8.78	Nucleus
SlMATH5	Solyc05g052960.3.1	254	28392.2	6.71	Nucleus/Cell membrane
SlMATH6	Solyc05g055090.3.1	1119	131110	5.65	Nucleus
SlMATH7	Solyc05g055100.2.1	567	66341.4	5.89	Nucleus
SlMATH8	Solyc06g017970.3.1	1691	189523	5.6	Nucleus
SlMATH9	Solyc06g053750.3.1	1138	126886	7.03	Nucleus
SlMATH10	Solyc06g073820.2.1	983	113670	5.9	Nucleus
SlMATH11	Solyc07g049520.2.1	145	16612.2	8.21	Nucleus
SlMATH12	Solyc07g065930.3.1	328	37324.6	5.46	Cell membrane
SlMATH13	Solyc09g072980.2.1	412	45596.7	5.93	Nucleus
SlMATH14	Solyc09g089560.3.1	1144	127673	7.04	Nucleus
SlMATH15	Solyc10g081610.2.1	1122	131862	5.43	Nucleus
SlMATH16	Solyc11g006320.2.1	1117	130420	5.51	Nucleus
SlMATH17	Solyc11g071700.2.1	1548	179021	5.25	Nucleus
SlMATH18	Solyc11g072070.2.1	407	44725.5	5.64	Nucleus
Solanum tuberosum
StMATH1	PGSC0003DMT400058456	405	44946.4	6.07	Nucleus
StMATH2	PGSC0003DMT400022188	242	27202.4	6.37	Nucleus
StMATH3	PGSC0003DMT400011115	407	45182.6	6.02	Nucleus/Cell membrane
StMATH4	PGSC0003DMT400091007	368	41570.6	6.07	Nucleus
StMATH5	PGSC0003DMT400092776	296	33706.5	6.26	Nucleus
StMATH6	PGSC0003DMT400075830	495	56392	8.1	Nucleus
StMATH7	PGSC0003DMT400087617	255	28848.4	8.8	Nucleus
StMATH8	PGSC0003DMT400075825	254	28731.5	8.99	Nucleus
StMATH9	PGSC0003DMT400069942	408	45149.7	5.86	Nucleus
StMATH10	PGSC0003DMT400042094	407	46579.6	5.81	Nucleus
StMATH11	PGSC0003DMT400001816	404	46545.6	8.58	Nucleus
StMATH12	PGSC0003DMT400001814	354	40154.8	8	Nucleus
StMATH13	PGSC0003DMT400016438	300	34388.3	8.37	Nucleus
StMATH14	PGSC0003DMT400092154	299	34412.7	9.23	Nucleus
StMATH15	PGSC0003DMT400057328	328	37372.7	5.65	Cell membrane
StMATH16	PGSC0003DMT400009802	408	45235.3	6.02	Nucleus
StMATH17	PGSC0003DMT400072539	1122	131785	5.46	Nucleus
StMATH18	PGSC0003DMT400007792	1100	130362	5.45	Nucleus
StMATH19	PGSC0003DMT400070468	408	44966.8	5.66	Nucleus
Capsicum annuum
CaMATH1	Capana00g000550	211	24032.6	9.77	Nucleus
CaMATH2	Capana00g001656	182	20905.2	9.38	Nucleus
CaMATH3	Capana00g002339	258	29325.91	9.11	Nucleus/Cell membrane
CaMATH4	Capana00g002341	166	18676.5	5.79	Nucleus/Cell membrane
CaMATH5	Capana01g001819	314	35244.2	9.23	Chloroplast
CaMATH6	Capana01g003006	353	38699.2	5.47	Cell membrane
CaMATH7	Capana03g003443	412	45761.9	5.84	Nucleus
CaMATH8	Capana03g004545	267	30342.6	9.11	Nucleus
CaMATH9	Capana04g002848	1166	128872.30	6.49	Nucleus
CaMATH10	Capana05g000560	145	16578.1	9.16	Chloroplast
CaMATH11	Capana05g000667	314	35488.1	7.66	Nucleus
CaMATH12	Capana05g000691	247	27694.7	9.25	Nucleus
CaMATH13	Capana05g000743	142	16466.5	5.63	Chloroplast
CaMATH14	Capana05g002191	403	44658.9	5.86	Nucleus
CaMATH15	Capana05g002436	1124	131765	5.75	Nucleus
CaMATH16	Capana06g002114	170	19889.9	9.17	Nucleus
CaMATH17	Capana06g002159	741	83276.5	7.74	Nucleus
CaMATH18	Capana07g001470	723	84439.2	5.22	Nucleus
CaMATH19	Capana07g002423	328	37262.7	5.95	Cell membrane
CaMATH20	Capana11g000439	1113	130681	5.79	Nucleus
CaMATH21	Capana11g000527	403	44601.2	5.5	Nucleus
