# Supplementary material for: Evolution and Expression of the Meprin and TRAF Homology Domain-Containing Gene Family in Solanaceae
Source: Int J Mol Sci. 2023 May 15;24(10):8782. doi: 10.3390/ijms24108782 (PMC10218331; doi:10.3390/ijms24108782)
Supplement: Supplementary file 1 [file ijms-24-08782-s001.zip › Table S3. Solanaceae MATH gene duplications.xlsx]

## Sheet: 21Ca18Sl19StTDSD
	Seq_1	Seq_2		Ka	Ks	Ka_Ks
Ca	CaMATH3	CaMATH4	TD	0.234288	0.325806	0.719103
St	StMATH4	StMATH5	TD	0.190727	0.196679	0.969737
St	StMATH5	StMATH6	TD	0.0481867	0.127707	0.377321
St	StMATH6	StMATH7	TD	0.0938304	0.223594	0.419646
St	StMATH7	StMATH8	TD	0.0977424	0.212935	0.459025
St	StMATH11	StMATH12	TD	0.445719	0.710774	0.627089
St	StMATH12	StMATH13	TD	0.172192	0.278282	0.618768
St	StMATH13	StMATH14	TD	0.152848	0.204692	0.746719
Sl	SlMATH6	SlMATH7	TD	0.47668	1.18029	0.403866
St	StMATH1	StMATH19	SD	0.0924861	0.734083	0.125989
Sl	SlMATH2	SlMATH13	SD	0.191577	2.92029	0.065602
Sl	SlMATH15	SlMATH16	SD	0.121793	1.76247	0.0691037
Sl	SlMATH15	SlMATH10	SD	0.221564	2.24247	0.0988033
Sl	SlMATH16	SlMATH6	SD	0.0753299	0.636602	0.118331
Sl	SlMATH17	SlMATH10	SD	0.164062	0.578744	0.28348
