# Supplementary material for: Evolution and Expression of the Meprin and TRAF Homology Domain-Containing Gene Family in Solanaceae
Source: Int J Mol Sci. 2023 May 15;24(10):8782. doi: 10.3390/ijms24108782 (PMC10218331; doi:10.3390/ijms24108782)
Supplement: Supplementary file 1 [file ijms-24-08782-s001.zip › Table S4. CaMATH genes regulation upon stress and phytohormones.xlsx]

## Sheet: Sheet1
	Phytohormone treatments					Stress treatments
Leaf	ABA	GA3	IAA	JA	SA	Freezing	H2O2	Heat	Mannitol	Salt
CaMATH01	Down	Down	Down	Down	Down	--	Down	Down	Down	Down
CaMATH02	--	--	--	--	Down	Down	Down	Down	Down	--
CaMATH03	Down	--	Down	Down	Down	--	Down	--	Down	--
CaMATH04	--	--	--	--	--	--	--	--	--	--
CaMATH05	Down	Down	Down	Down	Down	Down	Down	Down	Down	Down
CaMATH06	Down	--	--	--	--	--	--	--	Down	Down
CaMATH07	Down	--	--	--	--	Down	--	Up	--	--
CaMATH08	Down	Down	Down	Down	--	Down	Down	Down	Down	--
CaMATH09	Down	Down	Down	--	--	--	--	Down	--	Down
CaMATH10	Up	Up	--	--	Down	Down	--	Down	--	Down
CaMATH11	Down	Down	--	--	Down		--	Down	--	--
CaMATH12	--	--	--	--	--	--	--	--	--	--
CaMATH13	--	--	--	--	--	--	--	--	--	--
CaMATH14	Down	--	--	Down	--	--	--	Down	--	--
CaMATH15	Down	--	--	--	--	--	--	Down	--	Down
CaMATH17	Down	Down	Down	Down	Down	Down	Down	Down	--	Down
CaMATH18	--	--	--	--	--	--	--	--	--	--
CaMATH19	--	Down	Down	Down	Down	Up	--	Down	Up	--
CaMATH20	Down	--	--	--	--	--	--	Up	--	Down
CaMATH21	Down	--	--	--	--	--	--	--	--	Down
Root	ABA	GA3	IAA	JA	SA	Freezing	H2O2	Heat	Mannitol	Salt
CaMATH01	Down	Down	Down	Down	Down	--	Down	Down	Down	Down
CaMATH02	Down	Down	Down	Down	Down	Down	Down	Down	Down	Down
CaMATH03	Up	Up	Up	--	Up	Up	Up	--	Up	--
CaMATH04	--	--	--	--	--	--	--	--	--	--
CaMATH05	Down	Down	Down	Down	Down	Down	Down	--	Down	--
CaMATH06	--	Up	Up	--	Up	Up	Up	Up	Up	--
CaMATH07	--	--	--	--	--	--	--	Up	--	--
CaMATH08	Up	Up	Up	Up	Up	Up	Up	Up	Up	Up
CaMATH09	Down	--	--	--	--	--	Up	--	Up	--
CaMATH10	Down	Down	Down	Down	Down	Down	--	Down	--	Down
CaMATH11	Up	--	--	--	--	--	--	Down	--	--
CaMATH12	--	--	--	--	--	--	--	--	--	--
CaMATH13	--	--	--	--	--	--	--	--	--	--
CaMATH14	--	--	--	--	Up	Up	--	--	--	--
CaMATH15	Up	Up	Up	--	--	--	Up	Up	Up	Up
CaMATH17	Up	Up	Up	Up	Up	Up	Up	Up	Up	Up
CaMATH18	--	--	--	--	--	--	--	--	--	--
CaMATH19	Up	--	--	--	Up	Up	--	Down	Up	Up
CaMATH20	Up	--	--	--	Up	--	--	Up	--	--
CaMATH21	--	--	--	--	Up	--	--	Up	--	--
