# Supplementary material for: Evolution and Expression of the Meprin and TRAF Homology Domain-Containing Gene Family in Solanaceae
Source: Int J Mol Sci. 2023 May 15;24(10):8782. doi: 10.3390/ijms24108782 (PMC10218331; doi:10.3390/ijms24108782)
Supplement: Supplementary file 1 [file ijms-24-08782-s001.zip › Table S5. List of primers used for qRT-PCR analysis.xlsx]

## Sheet: Sheet1
Primer Name	Sequence (5¢–3¢)
CaMATH03_F	CTGAACTACTCCCATTCAGTGT
CaMATH03_R	CAAGGACAAAACTCTGTGTACG
CaMATH05_F	GGGTGTGGAGGACATGTATTAA
CaMATH05_R	CGGTATTTCAATGTACACGGTC
CaMATH06_F	CAACTCTTTGGTCCATTGAAGG
CaMATH06_R	CAATAGATGAAGTGGAGCAACG
CaMATH14_F	CATGTGGGGTTACAAACGATTT
CaMATH14_R	TTCTGACAACTCCAACAGTACA
CaMATH15_F	CATCGAATGTATCAACGTGGAC
CaMATH15_R	TAACTGAAGTTGAAGAACGGGA
CaMATH17_F	GATATCATCATCAACTGCCACG
CaMATH17_R	CTCTGGTAAAACTCGCTATTGC
CaUBI_F	TGTCCATCTGCTCTCTGTTG
CaUBI_R	CACCCCAAGCACAATAAGAC
